# Supplementary material for: Toxic Diatom Aldehydes Affect Defence Gene Networks in Sea Urchins
Source: PLoS One. 2016 Feb 25;11(2):e0149734. doi: 10.1371/journal.pone.0149734 (PMC4767821; doi:10.1371/journal.pone.0149734)
Supplement: S2 Table — Fold differences greater than ± 2 were considered significant. (XLSX) [file pone.0149734.s003.xlsx]

## Sheet: Sheet1
S2 Table. Data of expression level were reported as a fold difference from control
		at 5, 9, 24 48 hpf at different aldehyde concentrations: decadienal 1.0,1.3,1.6,2.0,2.3 µM;
		heptadienal 2.0, 2.5, 3.0, 5.5, 6.0 µM; octadienal 2.5, 4.0, 4.5, 7.0, 8.0 µM.
		Fold differences greater than ± 2 were considered significant.
Stages	Gene				Decadienal
			1.0	1.3	1.6	2.0	2.3
5 hpf	NF-kB		-0.18	-0.11	-0.44	-0.73	0.13
	p53		-1.49	-0.23	-1.92	-0.61	1.58
	δ-2-catenin		-3.98	-1.98	-0.93	-0.43	0.61
	HIF1A		-1.69	-0.2	-0.37	-0.14	1.01
	hsp56		2.09	1.87	1.49	3.6	1.38
	cytb		4.2	3.32	1.3	2.21	0.57
	p38 MAPK		-0.93	-1.59	-0.56	-1.22	-0.95
	MTase		-4.4	-5.58	-1.3	-1.11	-5.33
	CAT		-2.19	0.39	-0.2	-0.686	-0.014
	Alix		-2.1	-2.78	-0.4	-3.51	-1.23
	MDR1		-0.318	-0.252	-0.241	-0.301	-0.175
	MT4		-1.81	-1.681	-2.77	-1.843	-1.99
	sox9		-4.7	-5.28	-1.1	-1.01	-3.63
	SM50		-4.655	-6.743	-3.578	-4.699	0.034
9 hpf	NF-kB		-1.17	-2.04	-1.79	-2.81	-2.75
	p53		-8.07	-7.04	-6.69	-10.71	-5.15
	δ-2-catenin		-7.47	-3.09	-4.99	-3.21	-0.055
	HIF1A		-2.51	-2.89	-1.12	-1.51	-1.52
	hsp70				3.27
	hsp60		2.116	2.87	2.273	2.98	3.389
	hsp56		-3.87	-3.54	-1.29	-1.21	-1.15
	cytb		-1.87	0.66	1.01	-1.61	2.25
	p38 MAPK		3.17	2.98	1.01	1.29	4.14
	MTase		3.73	5.76	1.51	1.49	6.75
	CAT		-1.261	-0.393	-0.704	-0.179	-0.839
	Alix		-1.37	-4.74	-1.29	-1.41	-4.15
	MDR1		-1.165	-1.169	-1.006	0.445	-1.143
	MT6		-1.381	-0.722	-3.06206	-0.486	-0.403
	sox9		4.53	3.86	1.01	0.19	5.45
24 hpf	NF-kB		-2.29	-2.99	-2.62	-1.68	-0.57
	p53		-4.85	-2.72	-2.97	-2.74	-3.38
	δ-2-catenin		-3.82	-4.19	-4.84	-4.38	-5.98
	HIF1A		-2.01	-4.11	-3.74	-2.58	-4.38
	hsp56		0.691	4.81	1.58	1.16	3.35
	cytb		1.29	4.49	1.92	0.76	0.25
	p38 MAPK		4.76	1.69	1.39	0.64	1.82
	MTase		3.61	2.81	-0.22	1.76	3.75
	CAT		-1.52	-0.29	-0.39	-0.7	-0.41
	Alix		-3.79	-5.32	1.58	-7.94	-0.45
	MDR1		0.55	1.761	1.175	1.557	1.367
	MT6		-2.46	-1.643	-2.185	-1.622	5.205
	sox9		3.51	1.71	1.28	2.44	1.85
	uni		-3.033	-2.512	-3	-2.214	3.912
	SM30				-3.464
48 hpf	NF-kB		-2.6	-2.54	-1.91	-1.14	-0.39
	p53		-3.19	-3.09	-2.44	-3.32	-0.23
	δ-2-catenin		-1.66	-0.93	-0.11	-0.93	3.01
	HIF1A		-4.04	-5.38	-4.52	-4.79	0.91
	hsp56		0.28	-1.07	-1.21	-1.05	-0.09
	cytb		3.38	4.93	1.79	1.55	3.96
	p38 MAPK		-2.12	-2.18	-0.41	-0.77	1.14
	MTase		0.257	0.581	0.873	0.357	0.184
	CAT		-3.12	-2.77	-0.917	-1.45	0.01
	Wnt6		-0.847	-2.755	-2.7125	-1.191	-2.476
	MDR1		3.73	3.051	-1.046	1.079	4.31
	MT4		-0.407	-0.945	-2.205	-0.721	-0.987
	MT8		0.263	-0.395	-2.4975	-0.721	-2.536
	sox9		2.68	1.93	0.99	2.75	4.99
	Alix		-0.92	-0.57	-1.01	-0.45	-1.99
	SM50		-5.119	-4.209	-5.165	-3.243	-6.025
					Heptadienal
			2.0	2.5	3.0	5.5	6.0
5 hpf	NF-kB		0.12	0.04	-0.38	0.02	0.55
	p53		-3.8	-3.68	-3.81	-2.05	-1.02
	δ-2-catenin		-4.51	-3.33	-3.54	-3.5	0.29
	HIF1A		-3.67	-2.94	-3.53	-2.01	-1.44
	hsp60		7.3	6.39	1.61	7.03	3.93
	cytb		-1.81	-1.851	-1.534	-1.148	0.447
	CAT		-2.432	-2.126	-1.252	-1.637	-0.634
	Alix		-2.1	0.99	0.66	1.03	-2.08
	Wnt6		2.003	0.801	-3.268	4.062	2.823
	MDR1		-0.159	0.332	-0.087	0.166	0.226
	MT4		-1.903	-1.784	-2.135	-0.793	-0.766
	SM50		-1.203	-2.158	-2.161	1.743	0.096
9 hpf	NF-kB		-2.26	-1.97	-2.47	-1.98	-2.13
	p53		-1.34	-0.89	-3.22	-2.36	-2.51
	δ-2-catenin		-1.6	-0.3	-0.62	-0.12	-1.27
	HIF1A		-0.23	-0.44	-2.21	-2	-0.67
	hsp70		1.211	-0.523	2.438	4.112	5.83
	hsp60		0.09	1.62	0.01	1.99	-1.69
	cytb		0.686	1.065	0.2	0.737	-0.789
	CAT		-0.325	-0.266	-0.772	0.014	-0.026
	hat		4.905	4.172	3.118	3.947	2.573
	Alix		-0.31	-1.58	0.61	-2.41	-1.95
	MDR1		-0.435	-0.054	-0.526	0.019	-0.122
24 hpf	NF-kB		-0.72	-1.53	0.57	-0.18	-1.54
	p53		-1.92	-1.52	-0.38	1.69	-1.08
	δ-2-catenin		-0.23	0.09	-0.21	0.42	-1.28
	HIF1A		-0.7	-0.44	-0.21	0.99	-0.68
	hsp60		2.34	1.83	1.89	2.68	1.99
	cytb		1.034	1.062	1.822	1.855	1.379
	p38 MAPK		4.057	5.634	2.06	0.433	5.83
	MTase		4.851	6.783	2.302	-2.345	5.736
	CAT		-0.22	-1.04	0.6	2.77	-0.58
	Alix		-4.16	-2.27	-1.42	-1.29	-0.21
	MDR1		-0.959	-1.389	0.962	1.334	-0.189
	sox9		5.464	6.744	2.4395	0.009	7.831
	SM50		-0.366	1.818	2.431	1.629	0.949
48 hpf	NF-kB		-0.97	-0.59	0.36	-0.52	0.45
	p53		-7.75	-4.87	-4.22	-2.34	-3.82
	δ-2-catenin		-5.75	-5.27	-4.02	-4.8	-5.12
	HIF1A		-6.03	-5.36	-2.68	-5.62	-6.67
	hsp60		0.95	2.09	0.97	3.63	3.88
	hsp56		-0.076	-0.995	-1.955	-0.904	0.702
	cytb		-0.653	-0.915	0.195	-0.819	-0.423
	p38 MAPK		-2.275	-1.24	-2.276	-1.302	-2.742
	CAT		-3.184	-2.451	-0.977	-2.069	-1.579
	hat		-2.745	-0.196	-3.196	-2.796	-1.743
	Alix		2.785	1.34	2.338	1.648	2.958
	Wnt5		-1.467	-1.412	-2.65892	-2.178	-1.884
	Wnt6		-3.822	-2.531	-2.46567	-3.027	-3.312
	Wnt8		-2.392	-2.476	-2.311	-2.782	-2.86
	MDR1		0.117	0.526	1.156	0.428	1.198
	MT6		-3.917	-2.493	-1.989	-0.445	-3.065
	MT8		-5.192	-2.501	-2.12	-1.112	-1.592
	uni		-6.884	-7.094	-3.297	-5.355	-4.814
	SM50		-3.735	-1.52	-3.332	-3.802	-1.202
	p16		-2.685	-1.592	-2.057	-4.872	-3.045
	p19		-3.241		3.185	-0.057
					Octadienal
			2.5	4.0	4.5	7.0	8.0
5 hpf	NF-kB		-1.03	-1.68	-1.43	-1.08	-1.2
	p53		-3.44	-3.79	-5.13	-3.25	-8.07
	δ-2-catenin		-3.54	-5.23	-3.43	-2.87	-4.45
	HIF1A		-2.27	-3.87	-3.34	-2.81	-4.58
	hsp60		-0.01	0.64	0.99	0.68	0.73
	hsp56		-0.76	0.03	1.46	-0.02	-1.75
	cytb		-9.06	-1.25	-1.09	-3.03	-1.07
	p38 MAPK		-0.5	-0.19	0.84	-0.04	0.09
	MDR1		-0.96	-0.85	-1.11	-3.13	-5.37
	Alix		-1.08	-0.42	0.69	-0.51	-0.84
	Wnt6		-1.044	-3.238	-2.102	-0.949	0.252
	MT4		-2.859	-2.783	-2.259	-2.197	-2.136
	SM30				-2.245
	SM50		-2.442	-0.607	-2.05	-2.168	-1.682
	BMP5-7		-1.371	-2.627	-2.023	-1.56	-2.804
	p16		-1.327	-0.805	-2.16	0.46	-0.838
	p19			3.567	-2.566	-1.427	-2.397
9 hpf	NF-kB		2.07	0.48	1.03	1.42	0.48
	p53		-0.15	0.07	0.34	0.82	-2.41
	δ-2-catenin		-0.64	-5.93	-2.52	0.07	-4.75
	HIF1A		0.3	-1.69	-0.35	-0.29	-2.19
	hsp70		-1.95	0.538	2.52	0.761	1.811
	hsp60		3.05	1.75	0.72	1.27	1.92
	hsp56		-0.47	-1.35	0.24	4.13	-0.55
	cytb		-2.23	-1.18	-0.98	-1.33	-0.95
	p38 MAPK		4.53	4.88	1.32	1.97	4.55
	MTase		6.451	6.207	5.68	6.364	4.789
	hat		2.974	2.848	2.386	2.847	1.946
	MDR1		-0.31	-1.6	-1.01	-0.16	-0.53
	SM30		2.102	4.638	4.922	5.983	4.019
	SM50		7.032	6.633	5.479	3.862	2.516
24 hpf	NF-kB		2.35	1.49	2.29	1.42	1.43
	p53		1.84	1.29	7.59	2.04	1.57
	δ-2-catenin		-0.69	-3.33	3.63	-2.23	-3.68
	HIF1A		1.67	-2.93	1.69	-1.08	-0.69
	hsp60		-2.35	-1.07	-1.1	-2.09	-3.48
	hsp56		1.91	3.7	-0.687	-0.39	-1.89
	cytb		-0.09	-0.1	-0.46	-4.29	-2.59
	p38 MAPK		1.21	-0.9	1.04	-1.69	1.21
	MTase		-5.17	-6.31	-5.07	-4.06	-4.78
	MDR1		0.01	-0.4	1.24	-0.89	-2.19
48 hpf	NF-kB		-1.12	-1.32	-4.68	-0.85	-1.35
	p53		-3.8	-2.17	-0.26	0.65	-0.75
	δ-2-catenin		-3.84	-3.83	-5.94	-0.63	-2.53
	HIF1A		-3.56	-1.54	-1.76	-0.7	-3.46
	hsp60		1.32	0.82	1.01	2.03	1.13
	hsp56		2.66	3.05	1.63	1.08	3.13
	cytb		2.11	2.44	1.76	1.77	2.4
	p38 MAPK		0.51	1.94	1.04	3.97	3.1
	CAT		-3.15	-1.6	-2.24	-2.23	-2.47
	MDR1		1.73	0.46	-1.24	1.69	1.42
	MT6		-0.86	-3.65	-2.04	-2.24	-1.38
	MT8		0.35	0.16	-2.675	0.8	0.48
	SM50		-5.586	-3.369	-4.843	-3.656	-3.66
	over-expression
	down-expression
